# Supplementary material for: Surface Ligand Influences the Cu Nanoclusters as a Dual Sensing Optical Probe for Localized pH Environment and Fluoride Ion
Source: Nanomaterials (Basel). 2023 Jan 28;13(3):529. doi: 10.3390/nano13030529 (PMC9919789; doi:10.3390/nano13030529)
Supplement: Supplementary file 1 [file nanomaterials-13-00529-s001.zip]

Archive with 1 entries (1 files):
- nanomaterials-2133769-supplementary.pdf
